# Supplementary material for: Prediction of Prostate Cancer Biochemical and Clinical Recurrence Is Improved by IHC-Assisted Grading Using Appl1, Sortilin and Syndecan-1
Source: Cancers (Basel). 2023 Jun 16;15(12):3215. doi: 10.3390/cancers15123215 (PMC10296524; doi:10.3390/cancers15123215)
Supplement: Supplementary file 1 [file cancers-15-03215-s001.zip]

Archive with 1 entries (1 files):
- cancers-2433883-supplementary.pdf
